# Supplementary material for: A randomized controlled trial of the effects of dog-assisted versus robot dog-assisted therapy for children with autism or Down syndrome
Source: PLoS One. 2025 Mar 19;20(3):e0319939. doi: 10.1371/journal.pone.0319939 (PMC11922239; doi:10.1371/journal.pone.0319939)
Supplement: S1 Dataset — (XLSX) [file pone.0319939.s001.xlsx]

## Sheet: data_scales
number	condition	seks	diagnosis	IQ	pre_socialconf_scale	pre_conversattunement_scale	pre_emattunement_scale	pre_emoreg_scale	pre_SC_scale	pre_SM_scale	post_socialconf_scale	post_conversattunement_scale	post_emattunement_scale	post_emoreg_scale	post_SC_scale	post_SM_scale	fu_socialconf_scale	fu_conversattunement_scale	fu_emattunement_scale	fu_emoreg_scale	fu_SC_scale	fu_SM_scale
4	control	male	ASD	.	2.44444	1.25	1.66667	2	1.375	3.1	3.11111	1.375	2.33333	1.53333	1.875	3.3	3.55556	1.75	2.33333	2.66667	2.375	4.1
5	dog	female	DS	.	4.33333	3.25	3.5	3.8	2.75	4	4.11111	3.25	3.66667	4	3.125	4.3	3.66667	3.375	3.83333	3.93333	2.875	4.3
6	dog	male	DS	.	2.77778	2.5	1.83333	2.93333	2.125	2.1	3.55556	2.625	2.33333	3.86667	2.875	2.7	3.22222	2.375	2.33333	3.26667	2.875	3
7	control	male	DS	Between 50 en 69	3.77778	3.25	3.66667	3.6	3.125	4.1	4.11111	3.375	3.83333	3.53333	3	3.9	4	3.375	3.5	3.2	3	3.8
8	control	male	DS	Between 50 en 69	3.11111	2.125	3.33333	2.8	2	2.8	3.44444	2.125	3.16667	2.86667	3	3	3.33333	2.75	3.16667	3.13333	3.125	2.9
9	dog	male	ASD	Between 90 en 109	2.11111	3.625	3	2.93333	4.25	2.9	2.66667	4.5	2.83333	3.4	4.125	3.1	.	.	.	.	.	.
11	dog	female	ASD	Between 70 en 79	2.33333	2.125	2.83333	2.6	2	2.5	2.44444	2.5	2.66667	2.93333	2.375	2.5	.	.	.	.	.	.
12	control	female	ASD	Between 80 en 89	.	.	.	.	.	.	2.55556	2.75	2.83333	2.13333	2.5	3.1	.	.	.	.	.	.
13	control	male	DS	Between 50 en 69	2.55556	3.375	2.5	2.8	2.875	2.8	2.88889	3.5	2.5	2.4	2.125	2.5	3	3.75	2.5	2.73333	3	2.9
14	dog	female	DS	Between 50 en 69	3.33333	1.75	2.83333	2.2	1.5	2.8	3.77778	2.875	3.83333	3.33333	3.125	3.6	4	2.875	3.83333	3.33333	3.375	3.8
15	control	female	ASD	Between 110 en 119	2.77778	4.25	3.5	2.33333	3.75	3.4	3.22222	4.125	4	3	3.875	3.7	3.55556	4.375	3.5	3.46667	3.875	3.8
16	dog	female	DS	Between 25 en 49	3.66667	3.375	3	4.26667	3.75	3.5	4	3.75	3.5	4.2	3.625	3.9	3.66667	4.125	3.5	4.2	4.5	3.3
18	dog	male	DS	.	2.88889	2	3.33333	2.6	2.75	3.7	2.88889	2.25	2.83333	2.33333	3.125	3.4	2.44444	1.75	2.33333	1.8	2.375	2.8
19	control	male	DS	Between 50 en 69	3.33333	3.375	2.83333	3.4	3.375	3.3	3.88889	3.25	2.83333	3.86667	3.25	3.8	3.66667	2.875	3.33333	3.4	3.125	3.3
22	dog	male	ASD	Between 90 en 109	2.88889	2.5	3.33333	2.66667	3.25	3.3	3.22222	2.5	3.66667	3.2	3.5	3.8	2.88889	2.75	3.5	2.8	3.125	3.6
23	control	male	ASD	Between 110 en 119	3.55556	1.75	3.33333	3.2	2.375	3	3.55556	2.375	3	3.4	2.625	3	3.77778	2.375	3	3.66667	2.5	3
24	control	female	DS	.	2.66667	2.375	2.66667	3.33333	1.5	3	3.22222	3.375	2.66667	3.46667	2.375	3.4	.	.	.	.	.	.
25	dog	female	ASD	Between 110 en 119	3	3.375	4.5	2.8	3.625	4	3.55556	3.25	3.83333	2.93333	3.5	3.7	3.44444	3.125	3.83333	3.33333	3.25	4
28	control	female	ASD	Between 90 en 109	2.55556	3.125	2.66667	2.6	2.625	2.7	2.55556	3	2.83333	2.53333	3	2.9	.	.	.	.	.	.
29	control	male	ASD	Between 90 en 109	2	3.125	2.33333	2.6	2.875	2.2	2.11111	3.25	2.16667	2.33333	3	2.6	.	.	.	.	.	.
30	dog	male	ASD	Between 110 en 119	2.55556	2.875	2.16667	2.6	2.875	2.6	2.77778	3.75	2.66667	3.13333	3.25	2.5	3.66667	2.75	3.5	3.06667	3.125	2.9
32	dog	male	DS	Between 50 en 69	2.55556	2.375	1.5	3.6	1.875	2.6	3.55556	3	2.16667	3.66667	2.25	2.8	3.22222	3	2.83333	3.93333	2.625	3.1
35	control	female	ASD	Between 110 en 119	1.88889	2.625	2.5	2.4	2.75	1.9	2.11111	3.375	2.83333	2.53333	3.75	2.2	2.11111	2.75	2.16667	2.06667	2.875	2.4
36	dog	male	ASD	Between 70 en 79	3.55556	3.25	2.66667	2.73333	2.75	3	3.55556	3.25	2	2.93333	2.875	2.3	.	.	.	.	.	.
37	dog	male	ASD	Between 50 en 69	2.22222	2.625	2.33333	2.6	2.125	2.9	2	2.125	2.33333	2.6	2.25	3.2	.	.	.	.	.	.
38	control	male	ASD	Between 120 en 129	3	3	2.66667	2.86667	2.625	3.1	3.33333	3	3.16667	3.33333	3.25	3.5	2.66667	2.75	2.83333	2.86667	2.875	2.9
39	dog	male	ASD	Between 80 en 89	1.66667	1.625	1.66667	1.26667	1.25	2.1	2.33333	2.125	2.5	2.06667	2.25	2.5	2.44444	2.375	2.33333	2.4	2.375	2.9
40	control	male	DS	Between 25 en 49	3.66667	2.625	3.33333	3.26667	3.25	3	3.55556	3	3.5	3.26667	3.5	3.2	3.33333	2.625	3.33333	3.06667	3.25	2.9
41	dog	male	DS	.	1.66667	4.25	3	2.86667	3.125	3.4	2.11111	4	2.66667	3.06667	3.375	3	.	.	.	.	.	.
42	control	male	DS	.	3.77778	2.375	3.66667	3.8	2.75	3.8	3.55556	2.875	3.5	3.66667	2.75	3.6	3.88889	2.75	3.5	3.6	2.625	3.8
43	dog	male	ASD	Between 90 en 109	2.22222	1.875	1.83333	2.26667	2.5	2	3.77778	2.75	3	2.93333	3.625	3.3	3.55556	2.875	3.66667	3.4	3.5	3.5
44	dog	female	DS	Between 70 en 79	3.22222	3.5	2.83333	3.06667	3.375	3.1	3.66667	3.75	3.66667	3.2	3.625	4	3.77778	3.875	3.66667	3.26667	3.375	3.8
60	dog	male	DS	Between 50 en 69	2.66667	2.5	2.83333	3.13333	2.25	3.3	3.33333	3.25	3.33333	3.46667	2.875	3.5	3.66667	3.125	3	3.2	2.875	3.7
62	control	male	DS	Between 25 en 49	3.66667	3	3	2.46667	2.375	2.9	3.88889	2.875	3.16667	2.73333	2.375	3.1	3.77778	3.125	3.16667	2.86667	2.375	3.3
63	dog	male	DS	.	2.88889	4.25	3.16667	3.33333	2.75	3.4	3.66667	3.75	2	3.86667	2.625	3	3.77778	4.25	3	4.33333	3	3.4
64	control	female	DS	Between 70 en 79	3.22222	3.25	3.16667	3.93333	3.625	3.2	3.11111	3.625	3.5	4	3.75	3.4	3.11111	3.625	3.16667	4.06667	3.375	3.7
65	control	male	ASD	Between 80 en 89	2.66667	2.375	3	2.6	2.75	2.7	3	2.625	3.16667	3.2	3.375	2.9	3	2.5	2.83333	3.26667	3.125	3.1
66	control	female	DS	Between 50 en 69	3.77778	2.5	3.66667	2.8	2.625	4	3.66667	2.75	3.33333	2.4	2.75	4	3.77778	2.875	3.5	3	2.875	4.4
67	dog	female	DS	Between 70 en 79	3.77778	2.75	4.16667	2.6	2.875	4.2	4	3.25	3.83333	2.93333	3.25	3.9	4	3.375	4	3	2.875	4.1
68	control	female	DS	.	3.88889	2.25	2.66667	3.66667	1.875	4	3.77778	2	3	3.73333	2.125	3.8	3.77778	1.875	2.66667	3.86667	2	3.3
69	dog	female	DS	.	4.55556	2.125	4.16667	2.46667	2.875	3.7	4.33333	2.25	4.33333	2.4	3.125	3.9	4.55556	2.125	4.16667	2.73333	3	3.7
71	dog	male	DS	Between 50 en 69	3.88889	2.5	3.66667	2.93333	3	3.7	3.77778	2.625	3.83333	3.73333	3	3.8	3.77778	2.5	3.66667	3.4	2.875	3.7
72	dog	female	ASD	Between 70 en 79	3.44444	3.25	3.83333	3.53333	2.375	4	4.22222	3.25	4.16667	3.66667	3.125	4	.	.	.	.	.	.
73	dog	male	ASD	Between 90 en 109	3	2	4	2.66667	3.625	3.6	3.22222	1.75	3.83333	2.86667	3.25	3.5	2.77778	2	3.83333	2.8	3.25	3.4
75	robot	female	ASD	Between 80 en 89	3.33333	2	3.83333	1.86667	2.625	3	3.55556	2.75	3	2.13333	2.625	2.7	3.44444	2.125	3	2.26667	2.875	3
76	robot	male	DS	Between 50 en 69	2.88889	2.75	2.5	3	2.875	3.5	3.11111	3	3.5	3	3	3.4	2.77778	3.125	3.33333	3.06667	3.125	3.7
77	robot	male	ASD	Between 80 en 89	2.66667	2.125	3.33333	2.13333	2.25	3.2	3.11111	2	3.16667	2.6	2.25	3.1	2.66667	2.25	3.16667	2.46667	2.5	3
79	robot	male	ASD	Between 90 en 109	1.77778	2.875	2.5	2.73333	2.75	2.4	2.33333	3.25	2.5	2.53333	2.5	3	2.44444	3.375	2.66667	2.53333	2.75	2.9
80	robot	male	ASD	Between 90 en 109	2.66667	3	3.16667	2.73333	3	3.2	3.22222	2.875	3.83333	2.73333	2.875	3.6	2.77778	3	3.33333	2.93333	3.5	3.2
81	robot	female	DS	Between 50 en 69	3.66667	3	3.33333	3.66667	2.625	3.7	3	3.125	3.33333	3.86667	2.375	3.4	3.33333	3.25	3.5	3.93333	2.5	3.4
82	robot	male	ASD	Between 50 en 69	2.55556	3.375	2.33333	4.13333	2.5	3.2	3.77778	4.25	3.33333	4.4	3.875	3.5	3.33333	4.125	2.5	4.66667	3.5	3.1
83	robot	male	ASD	.	2.77778	2.875	2.83333	3.53333	3	2.9	2.77778	2.625	2.66667	3.33333	3	2.4	2.88889	3	3	3.6	3	2.7
84	robot	female	ASD	Between 70 en 79	3.55556	2.5	3.16667	3	2.25	4.1	3.88889	2.75	4.16667	3.2	3	4.3	4.33333	2.875	3.83333	3.2	3.75	4.1
85	robot	female	ASD	Between 80 en 89	3	3.875	2.5	2.66667	2.625	2.6	2.77778	3.5	3	2.86667	3.125	3.4	2.66667	3.125	2.5	3.06667	3	2.9
86	robot	male	ASD	Higher than 130	3.11111	2.25	2.66667	3	3	3.1	3.55556	2.75	3	3.2	3.375	3.5	.	.	.	.	.	.
87	robot	male	ASD	Between 80 en 89	2.55556	2.5	2.5	2.8	2	2.9	2.33333	2.625	2.33333	2.66667	2.125	2.9	2.44444	2.75	2.33333	2.66667	2.25	3.1
88	robot	male	ASD	Between 90 en 109	3.22222	1.75	3.16667	1.93333	2.625	3.8	3.22222	2.375	3.16667	2.53333	3.375	3.6	3.55556	2.125	3.33333	1.93333	3.25	3.8
90	robot	male	DS	Between 25 en 49	3.22222	3.75	3.16667	3.33333	3.125	3.7	3.11111	3.375	3.33333	3.33333	2.875	3.4	3	4.625	3	3.93333	2.875	3.4
91	robot	female	DS	.	2.66667	3.25	3.16667	3	2.375	2.9	2.66667	3.375	3	2.8	2.875	2.8	.	.	.	.	.	.
92	robot	female	DS	Between 25 en 49	4.11111	3.375	3.33333	3.06667	3.5	3.6	3.77778	3.125	3.16667	3.26667	3.25	3.5	.	.	.	.	.	.
93	robot	female	DS	Between 25 en 49	2.22222	3.125	1.33333	3	1.75	1.6	2.77778	3.625	2	3.66667	2.625	2.2	2.11111	3.25	1.5	3.2	2.5	2.1
94	robot	female	DS	Between 70 en 79	3.55556	3.375	3.5	2.06667	1.75	4.2	3.66667	3.625	4	2.73333	3.375	4	4	3.75	4.16667	2.6	3.25	4.2
95	robot	male	DS	.	3.11111	3.375	2.5	3.73333	2.875	2.8	3.44444	3.125	3	3.46667	2.75	3.3	.	.	.	.	.	.
96	robot	male	DS	.	3.66667	3.75	3.5	3.86667	3.5	3.7	3.44444	3.5	3.16667	3.4	3.125	3.8	.	.	.	.	.	.
97	robot	male	DS	.	3.66667	2.875	3.33333	3	2.5	3.5	3.77778	2.875	3.66667	2.8	3.375	3.8	.	.	.	.	.	.
